# Supplementary material for: Association Between DPPs-4 Inhibitors and Bullous Pemphigoid: Reporting Odds Ratio Analysis Using EudraVigilance Database
Source: Pharmaceuticals (Basel). 2025 Nov 26;18(12):1800. doi: 10.3390/ph18121800 (PMC12735842; doi:10.3390/ph18121800)
Supplement: Supplementary file 1 [file pharmaceuticals-18-01800-s001.zip]

Archive with 1 entries (1 files):
- pharmaceuticals-3814997-supplementary.pdf
